# Supplementary material for: Tuning the Electronic Properties of Azophosphines as Ligands and Their Application in Base-Free Transfer Hydrogenation Catalysis
Source: Organometallics. 2024 Sep 6;43(20):2674–85. doi: 10.1021/acs.organomet.4c00302 (PMC11523462; doi:10.1021/acs.organomet.4c00302)
Supplement: Supplementary file 2 — om4c00302_si_002.xyz [file om4c00302_si_002.xyz]

43
1-CF3	Energy: -837833.0211436
C          3.09728        0.50693       -2.11274
C          4.04270        0.50194       -0.90524
C          4.05667       -0.87618       -0.24916
C          5.45121        0.82542       -1.42635
P          3.59434        1.92747        0.22608
C          2.10263        1.51528        1.30293
C          2.34993        0.49767        2.41736
C          1.67285        2.84914        1.93181
C          0.96669        1.02294        0.40277
N          4.95319        1.77218        1.30749
N          4.88321        2.31519        2.41610
C          6.06675        2.19397        3.21567
C          6.07180        2.92734        4.39501
C          7.16886        2.87417        5.23899
C          8.25074        2.07435        4.89929
C          8.24493        1.33092        3.72383
C          7.15129        1.38800        2.87977
H          3.47160       -0.20232       -2.85477
H          3.05886        1.49222       -2.58075
H          2.08282        0.21047       -1.85708
H          4.45227       -1.61011       -0.95676
H          3.05624       -1.20144        0.03467
H          4.69089       -0.88628        0.63883
H          5.71401        0.09272       -2.19309
H          6.19500        0.77983       -0.63391
H          5.49191        1.81771       -1.87949
H          3.07209        0.86494        3.14373
H          2.69659       -0.46089        2.03688
H          1.40744        0.32808        2.94540
H          2.45947        3.26130        2.56185
H          0.78687        2.68055        2.55008
H          1.42053        3.58348        1.16565
H          1.13811        0.00859        0.04440
H          0.81393        1.67753       -0.45785
H          0.04140        1.01639        0.98422
H          5.20951        3.53458        4.63482
H          7.18153        3.44403        6.15784
C          9.45673        2.05494        5.79315
H          9.09103        0.70518        3.47609
H          7.12255        0.81270        1.96547
F         10.18464        0.94318        5.64086
F          9.12449        2.13808        7.08764
F         10.27512        3.08956        5.54202
43
1-CH3	Energy: -650983.1922376
C          3.05046        0.50870       -2.12714
C          4.02353        0.52359       -0.94246
C          4.08165       -0.85373       -0.28707
C          5.41390        0.87289       -1.49578
P          3.59014        1.94758        0.19710
C          2.13495        1.50241        1.31460
C          2.43715        0.49744        2.42707
C          1.69095        2.82729        1.95157
C          0.98620        0.97943        0.44941
N          4.96472        1.76395        1.27085
N          4.93522        2.40373        2.32809
C          6.08447        2.24552        3.16518
C          6.12193        3.04511        4.30092
C          7.19067        2.95589        5.17727
C          8.23456        2.06411        4.94076
C          8.17668        1.26225        3.79986
C          7.11594        1.34552        2.91513
H          3.42469       -0.18690       -2.88234
H          2.97394        1.49485       -2.58903
H          2.05048        0.18433       -1.84844
H          4.47420       -1.58036       -1.00414
H          3.09560       -1.19935        0.02204
H          4.73828       -0.84910        0.58430
H          5.68357        0.13458       -2.25498
H          6.17177        0.85987       -0.71472
H          5.41983        1.85830       -1.96576
H          3.16128        0.88998        3.13881
H          2.80925       -0.45016        2.04301
H          1.51196        0.29779        2.97511
H          2.48867        3.26418        2.55068
H          0.83170        2.63952        2.60147
H          1.39361        3.55009        1.19050
H          1.17096       -0.03253        0.09103
H          0.79560        1.62536       -0.41026
H          0.07670        0.95535        1.05520
H          5.30458        3.73169        4.47931
H          7.21483        3.58229        6.06072
C          9.39392        1.97661        5.89306
H          8.97658        0.55739        3.60894
H          7.07144        0.71839        2.03531
H         10.03623        1.13050        5.65614
H          9.04671        1.86806        6.92071
H          9.99943        2.88343        5.84849
40
1-F	Energy: -688594.7279646
C          3.04752        0.52371       -2.12808
C          4.02103        0.52543       -0.94347
C          4.07258       -0.85678       -0.29796
C          5.41262        0.87266       -1.49487
P          3.59088        1.94226        0.20584
C          2.13390        1.49690        1.32014
C          2.43066        0.48204        2.42505
C          1.69516        2.81933        1.96591
C          0.98352        0.98561        0.44992
N          4.96720        1.75646        1.27503
N          4.93319        2.37382        2.34522
C          6.09114        2.22006        3.17073
C          6.11144        2.98790        4.32790
C          7.18477        2.91108        5.20222
C          8.21729        2.04929        4.89132
C          8.21886        1.26656        3.74768
C          7.14502        1.35479        2.88198
H          3.41840       -0.16845       -2.88799
H          2.97582        1.51332       -2.58320
H          2.04611        0.20215       -1.85153
H          4.46127       -1.58015       -1.02030
H          3.08500       -1.19966        0.00915
H          4.72954       -0.86223        0.57323
H          5.67639        0.14096       -2.26236
H          6.17180        0.84627       -0.71557
H          5.42412        1.86299       -1.95417
H          3.15659        0.86559        3.13979
H          2.79741       -0.46479        2.03401
H          1.50434        0.28351        2.97144
H          2.49313        3.24801        2.57043
H          0.83344        2.63082        2.61220
H          1.40302        3.54919        1.20961
H          1.16373       -0.02448        0.08410
H          0.79645        1.63910       -0.40475
H          0.07369        0.96121        1.05506
H          5.27675        3.64582        4.52959
H          7.22855        3.49888        6.10785
F          9.25987        1.95949        5.73060
H          9.05123        0.60375        3.55708
H          7.10815        0.75694        1.98207
40
1-H	Energy: -626307.7951289
C          3.04873        0.53297       -2.12943
C          4.02325        0.53328       -0.94574
C          4.07982       -0.85119       -0.30547
C          5.41337        0.88717       -1.49648
P          3.58951        1.94398        0.20982
C          2.13541        1.48923        1.32421
C          2.43661        0.47041        2.42425
C          1.69430        2.80755        1.97684
C          0.98497        0.97896        0.45353
N          4.96845        1.75879        1.27607
N          4.93226        2.37112        2.34886
C          6.09256        2.21647        3.17476
C          6.13073        3.01505        4.31008
C          7.21083        2.93442        5.17752
C          8.24421        2.04758        4.91194
C          8.19755        1.24122        3.77751
C          7.12571        1.32132        2.90593
H          3.41985       -0.15667       -2.89154
H          2.97514        1.52369       -2.58183
H          2.04799        0.20932       -1.85273
H          4.47006       -1.57077       -1.03079
H          3.09357       -1.19815        0.00139
H          4.73762       -0.85768        0.56511
H          5.67901        0.15950       -2.26721
H          6.17290        0.86027       -0.71753
H          5.42130        1.87945       -1.95170
H          3.16395        0.85219        3.13848
H          2.80348       -0.47443        2.02852
H          1.51201        0.26845        2.97238
H          2.49199        3.23473        2.58275
H          0.83352        2.61387        2.62289
H          1.39993        3.54045        1.22433
H          1.16716       -0.02894        0.08268
H          0.79494        1.63597       -0.39781
H          0.07611        0.94947        1.05996
H          5.30850        3.69404        4.49393
H          7.24324        3.55933        6.05967
H          9.08513        1.97788        5.58886
H          9.00166        0.54546        3.57788
H          7.07186        0.69982        2.02279
48
1-NMe2	Energy: -710326.7141077
C          3.11751        0.47065       -2.11967
C          4.04788        0.47446       -0.90183
C          4.04372       -0.89476       -0.22740
C          5.46772        0.77407       -1.40721
P          3.62467        1.93179        0.19944
C          2.13636        1.52340        1.28969
C          2.40043        0.53006        2.42257
C          1.71109        2.86414        1.90467
C          0.99240        1.01371        0.41111
N          4.94278        1.69401        1.33901
N          4.98244        2.48772        2.28993
C          6.04611        2.28638        3.20768
C          6.16470        3.20860        4.24083
C          7.17245        3.10546        5.17960
C          8.10614        2.05221        5.11503
C          7.96572        1.11278        4.06670
C          6.95768        1.23207        3.13762
H          3.49260       -0.25003       -2.85090
H          3.09062        1.45089       -2.59944
H          2.09766        0.18588       -1.86982
H          4.44378       -1.64122       -0.91981
H          3.03775       -1.21045        0.04789
H          4.66664       -0.89269        0.66796
H          5.74848        0.01441       -2.14121
H          6.19310        0.75522       -0.59528
H          5.52018        1.75007       -1.89394
H          3.12792        0.91724        3.13467
H          2.75483       -0.43265        2.06050
H          1.46502        0.36236        2.96422
H          2.51223        3.29414        2.50523
H          0.84236        2.70285        2.54926
H          1.43712        3.58336        1.13148
H          1.16457       -0.00420        0.06313
H          0.82955        1.65579       -0.45727
H          0.07145        1.01108        1.00015
H          7.23465        3.84416        5.96370
N          9.11018        1.93669        6.03335
H          8.65155        0.28309        3.98692
C         10.05396        0.84442        5.94405
C          9.22576        2.90506        7.10121
H          8.33426        2.91402        7.73459
H          9.37537        3.91541        6.71065
H         10.08009        2.65050        7.72071
H         10.59097        0.85550        4.99183
H          9.55999       -0.12609        6.04507
H         10.78253        0.93884        6.74327
H          5.44989        4.02009        4.29334
H          6.85958        0.50440        2.34337
44
1-OMe	Energy: -698187.8977343
C          3.11205        0.31818       -2.06652
C          4.03320        0.33346       -0.84108
C          3.90405       -0.97523       -0.06564
C          5.47475        0.47204       -1.35455
P          3.72368        1.89601        0.15039
C          2.18201        1.71900        1.22488
C          2.32197        0.79164        2.43267
C          1.86850        3.13709        1.72297
C          1.01882        1.24880        0.34886
N          5.02941        1.66462        1.29446
N          5.03042        2.38296        2.30149
C          6.13435        2.19051        3.18464
C          6.20323        3.05045        4.27792
C          7.23627        2.94654        5.18644
C          8.21668        1.96842        5.01455
C          8.14723        1.09657        3.92566
C          7.10780        1.21250        3.01830
H          3.43878       -0.47524       -2.74336
H          3.16183        1.26318       -2.61057
H          2.07269        0.12418       -1.81184
H          4.23184       -1.80612       -0.69700
H          2.87316       -1.17416        0.22687
H          4.52436       -0.96702        0.83214
H          5.68456       -0.35469       -2.03760
H          6.19574        0.44120       -0.54017
H          5.61384        1.40626       -1.90206
H          3.06110        1.16232        3.14026
H          2.59291       -0.22351        2.15053
H          1.36010        0.75015        2.95190
H          2.68961        3.53740        2.31604
H          0.97176        3.10550        2.34809
H          1.68131        3.81508        0.88917
H          1.10491        0.19398        0.09154
H          0.94300        1.82819       -0.57377
H          0.08603        1.38065        0.90319
H          5.43400        3.80248        4.39606
H          7.30742        3.60855        6.03813
O          9.19266        1.93398        5.94935
H          8.89303        0.32950        3.78094
H          7.04344        0.54189        2.17250
C         10.21026        0.96246        5.81078
H         10.89231        1.11723        6.64108
H         10.74826        1.08940        4.86912
H          9.79803       -0.04752        5.86106
70
4-CF3	Energy: -1719373.4130405
C          3.89626       -0.25177        3.72563
C          5.40279        0.04049        3.68155
H          5.63832        0.88318        3.03439
H          5.90170       -0.84400        3.27730
H          5.81568        0.21856        4.67285
C          3.63739       -1.35356        4.76555
H          3.82244       -1.04195        5.78926
C          3.65909        2.25674        5.53429
C          2.61555        3.28008        6.01297
H          3.07417        3.87659        6.80552
H          1.73527        2.78926        6.42548
H          2.31747        3.95985        5.21836
C          3.96036        1.32888        6.71648
H          3.08608        0.74799        7.01641
H          4.24905        1.95147        7.56711
H          4.78754        0.64945        6.51958
C          4.94039        2.99712        5.12712
H          5.76353        2.31596        4.92589
H          5.23931        3.63949        5.95941
H          4.78491        3.62639        4.25377
C         -0.40453       -0.39644        5.01193
C         -1.07790        0.54942        5.78122
H         -0.62028        1.51177        5.96373
C          1.42702        1.52586        0.36418
C          1.49439        2.91843        0.04880
C          0.87627        3.86814        0.85473
H          1.02987        4.91825        0.64890
C          0.15888        3.49353        2.03358
C          0.08392        2.12977        2.33489
H         -0.42258        1.81224        3.23253
C          0.71330        1.15580        1.51290
H          0.66620        0.11622        1.80403
C         -0.49825        4.56068        2.87164
H          0.21873        5.38298        2.92631
C         -0.81169        4.11374        4.29326
H         -1.60832        3.36516        4.31294
H         -1.15149        4.96692        4.88081
H          0.07156        3.69741        4.77860
C         -1.75874        5.05444        2.15578
H         -1.53655        5.41361        1.14959
H         -2.20937        5.87637        2.71378
Cl         2.95671        4.80441        2.96765
Cl         4.46535        2.43255        1.26042
N          1.44064        0.86037        4.81680
N          0.86959       -0.15495        4.41057
P          2.93296        1.35263        4.05495
Ru         2.21344        2.65097        2.11454
C          2.08230        0.52602       -0.53361
H          3.13265        0.78105       -0.67957
H          2.01628       -0.47964       -0.12442
H          1.58773        0.53692       -1.50684
H          2.11209        3.24081       -0.77807
H          4.32298       -2.17579        4.54438
H          2.62382       -1.74265        4.70004
C          3.47653       -0.79994        2.35844
H          4.02919       -1.72545        2.17567
H          2.41464       -1.04033        2.33503
H          3.71458       -0.09681        1.56423
C         -0.97535       -1.63165        4.75313
C         -2.22126       -1.94119        5.27616
C         -2.89159       -1.00095        6.03979
C         -2.32213        0.24568        6.28930
H         -2.85789        0.97615        6.88172
C         -4.25831       -1.28795        6.60321
H         -2.66630       -2.90688        5.08345
H         -0.43393       -2.34373        4.14393
H         -2.49793        4.25358        2.07508
F         -4.66209       -2.53881        6.36199
F         -5.18416       -0.46577        6.08244
F         -4.29057       -1.10952        7.93255
70
4-CH3	Energy: -1532735.0609249
C          3.90263       -0.24466        3.73427
C          5.40876        0.04480        3.67236
H          5.63885        0.88243        3.01663
H          5.90324       -0.84328        3.27017
H          5.83103        0.23021        4.65846
C          3.65313       -1.33749        4.78580
H          3.85512       -1.01907        5.80415
C          3.68578        2.27986        5.52007
C          2.64949        3.31150        5.99695
H          3.11410        3.91096        6.78398
H          1.76832        2.82688        6.41479
H          2.35141        3.98736        5.19892
C          3.99361        1.36367        6.70971
H          3.12015        0.78737        7.02053
H          4.28970        1.99398        7.55219
H          4.81805        0.68067        6.51320
C          4.96608        3.01179        5.09534
H          5.78760        2.32611        4.90254
H          5.26952        3.66865        5.91470
H          4.80783        3.62586        4.21171
C         -0.38845       -0.38487        5.02562
C         -1.06171        0.53461        5.82603
H         -0.59983        1.48819        6.04423
C          1.40896        1.50920        0.37851
C          1.47151        2.89881        0.04925
C          0.86541        3.85536        0.85601
H          1.01768        4.90373        0.64046
C          0.16261        3.49030        2.04688
C          0.08808        2.12909        2.35891
H         -0.40965        1.81861        3.26382
C          0.70812        1.14844        1.53828
H          0.66429        0.11179        1.84020
C         -0.48086        4.56351        2.88809
H          0.24221        5.38099        2.93563
C         -0.78557        4.12012        4.31293
H         -1.58699        3.37694        4.34071
H         -1.11326        4.97668        4.90268
H          0.09754        3.69560        4.79116
C         -1.74389        5.06550        2.18267
H         -1.52800        5.42271        1.17437
H         -2.18444        5.89066        2.74405
Cl         2.97672        4.80748        2.93352
Cl         4.45910        2.41394        1.22915
N          1.45532        0.88093        4.83498
N          0.88375       -0.13898        4.43608
P          2.94130        1.36214        4.05849
Ru         2.21697        2.64558        2.10909
C          2.05433        0.50141       -0.51783
H          3.10429        0.75262       -0.67310
H          1.98901       -0.50100       -0.10056
H          1.55242        0.50640       -1.48738
H          2.07837        3.21384       -0.78843
H          4.33072       -2.16552        4.56077
H          2.63611       -1.71993        4.73880
C          3.46777       -0.80520        2.37664
H          4.01850       -1.73232        2.19545
H          2.40548       -1.04527        2.36860
H          3.69670       -0.10892        1.57375
C         -0.97326       -1.60760        4.73014
C         -2.22078       -1.91961        5.24339
C         -2.91103       -1.01202        6.04057
C         -2.31030        0.21758        6.32019
H         -2.83670        0.93511        6.93882
C         -4.28377       -1.32801        6.56029
H         -2.66775       -2.88059        5.01884
H         -0.43498       -2.30645        4.10184
H         -2.48888        4.26933        2.10863
H         -4.42734       -2.40209        6.67619
H         -5.04622       -0.96546        5.86619
H         -4.46179       -0.84952        7.52343
67
4-F	Energy: -1570346.4333363
C          3.88876       -0.24937        3.73743
C          5.39615        0.03640        3.68622
H          5.63272        0.87348        3.03215
H          5.89084       -0.85286        3.28706
H          5.81268        0.22040        4.67493
C          3.62900       -1.34265        4.78601
H          3.82210       -1.02529        5.80645
C          3.66911        2.27444        5.52451
C          2.63259        3.30711        5.99876
H          3.09685        3.90794        6.78484
H          1.75142        2.82355        6.41780
H          2.33456        3.98169        5.19966
C          3.97041        1.35604        6.71413
H          3.09448        0.78138        7.02114
H          4.26434        1.98481        7.55846
H          4.79407        0.67134        6.52054
C          4.95225        3.00516        5.10616
H          5.77252        2.31856        4.91165
H          5.25537        3.65690        5.92966
H          4.79739        3.62412        4.22538
C         -0.40596       -0.37694        5.02765
C         -1.05500        0.53645        5.85597
H         -0.57839        1.48031        6.08275
C          1.42174        1.51507        0.36486
C          1.48497        2.90648        0.04308
C          0.87145        3.85839        0.84990
H          1.02388        4.90791        0.64020
C          0.16101        3.48697        2.03413
C          0.08686        2.12407        2.33888
H         -0.41572        1.80886        3.23940
C          0.71304        1.14782        1.51769
H          0.66802        0.10958        1.81375
C         -0.48968        4.55473        2.87661
H          0.23074        5.37408        2.93123
C         -0.79961        4.10408        4.29812
H         -1.60034        3.35984        4.31878
H         -1.13136        4.95710        4.89060
H          0.08254        3.67908        4.77790
C         -1.75071        5.05603        2.16719
H         -1.53068        5.41861        1.16172
H         -2.19660        5.87727        2.73006
Cl         2.96902        4.80452        2.94032
Cl         4.46427        2.41419        1.24519
N          1.44102        0.88082        4.82990
N          0.86342       -0.13417        4.42882
P          2.93033        1.36008        4.05762
Ru         2.21565        2.64511        2.10707
C          2.07518        0.51238       -0.53124
H          3.12534        0.76682       -0.67947
H          2.00996       -0.49184       -0.11827
H          1.57897        0.51983       -1.50369
H          2.09738        3.22643       -0.78866
H          4.30777       -2.17109        4.56652
H          2.61226       -1.72474        4.72946
C          3.46320       -0.80713        2.37580
H          4.01408       -1.73464        2.19745
H          2.40091       -1.04626        2.35873
H          3.69892       -0.11004        1.57556
C         -1.00563       -1.58851        4.71151
C         -2.24924       -1.90839        5.22886
C         -2.87189       -0.98723        6.04793
C         -2.29956        0.23336        6.36869
H         -2.83320        0.92306        7.00839
F         -4.07734       -1.27935        6.54685
H         -2.73493       -2.84791        5.00465
H         -0.48279       -2.27661        4.05961
H         -2.49301        4.25810        2.08558
67
4-H	Energy: -1507809.2613358
C          3.88941       -0.25034        3.73311
C          5.39646        0.03676        3.68155
H          5.63196        0.87594        3.02974
H          5.89163       -0.85095        3.27949
H          5.81339        0.21829        4.67060
C          3.63097       -1.34605        4.77945
H          3.82366       -1.03071        5.80059
C          3.66734        2.26888        5.52637
C          2.62988        3.30027        6.00125
H          3.09191        3.89772        6.79126
H          1.74688        2.81557        6.41512
H          2.33533        3.97815        5.20362
C          3.96733        1.34781        6.71424
H          3.09108        0.77256        7.01909
H          4.26051        1.97463        7.56032
H          4.79125        0.66361        6.51973
C          4.95089        3.00061        5.11124
H          5.77182        2.31453        4.91759
H          5.25220        3.65157        5.93606
H          4.79751        3.62049        4.23081
C         -0.40611       -0.38555        5.02401
C         -1.07434        0.54635        5.81401
H         -0.61377        1.50549        6.00839
C          1.41591        1.51773        0.37054
C          1.48351        2.90836        0.04663
C          0.87361        3.86335        0.85239
H          1.02872        4.91212        0.64085
C          0.16291        3.49598        2.03776
C          0.08503        2.13390        2.34563
H         -0.41718        1.82137        3.24748
C          0.70774        1.15466        1.52508
H          0.66018        0.11706        1.82315
C         -0.48510        4.56842        2.87635
H          0.23760        5.38593        2.92848
C         -0.79816        4.12436        4.29906
H         -1.59924        3.38071        4.32144
H         -1.13038        4.98036        4.88701
H          0.08264        3.70110        4.78268
C         -1.74404        5.07051        2.16363
H         -1.52222        5.42790        1.15669
H         -2.18787        5.89557        2.72254
Cl         2.97322        4.80552        2.94549
Cl         4.46245        2.41573        1.24307
N          1.44095        0.87417        4.82833
N          0.86471       -0.13947        4.42305
P          2.92996        1.35769        4.05701
Ru         2.21556        2.64799        2.10988
C          2.06463        0.51175       -0.52535
H          3.11552        0.76234       -0.67515
H          1.99628       -0.49179       -0.11133
H          1.56723        0.52003       -1.49719
H          2.09618        3.22508       -0.78616
H          4.31067       -2.17326        4.55803
H          2.61461       -1.72903        4.72209
C          3.46260       -0.80530        2.37076
H          4.01231       -1.73320        2.19065
H          2.39996       -1.04300        2.35422
H          3.69880       -0.10706        1.57168
C         -0.98093       -1.61761        4.74517
C         -2.22293       -1.93302        5.27354
C         -2.89154       -1.00895        6.06203
C         -2.31807        0.23054        6.32637
H         -2.84826        0.95129        6.93563
H         -3.86494       -1.24937        6.47006
H         -2.67076       -2.89615        5.06656
H         -0.44053       -2.31638        4.11887
H         -2.48858        4.27437        2.08506
76
4-Mes	Energy: -1582081.9924274
C          3.81131       -0.23471        3.83991
C          5.32658       -0.00504        3.76055
H          5.58402        0.79085        3.06436
H          5.78728       -0.92875        3.40046
H          5.75896        0.21204        4.73574
C          3.52941       -1.26309        4.94674
H          3.76239       -0.90399        5.94499
C          3.70635        2.38258        5.48765
C          2.72291        3.48807        5.90383
H          3.20301        4.08888        6.68046
H          1.80711        3.07062        6.31745
H          2.48365        4.14884        5.07406
C          3.97868        1.52382        6.72752
H          3.08277        1.00331        7.07085
H          4.30486        2.18742        7.53245
H          4.77221        0.79572        6.56949
C          5.01597        3.02916        5.01615
H          5.81431        2.30144        4.89428
H          5.33575        3.74515        5.77774
H          4.88769        3.56907        4.08073
C         -0.41473       -0.34860        5.09159
C         -1.06776        0.33791        6.13881
C         -0.52929        1.56787        6.80875
C          1.35637        1.41013        0.44022
C          1.49233        2.76194       -0.00253
C          0.94311        3.81311        0.72240
H          1.14378        4.83065        0.41726
C          0.23365        3.58672        1.94326
C          0.09495        2.26283        2.37492
H         -0.40021        2.05409        3.31062
C          0.65477        1.18671        1.63296
H          0.57214        0.18510        2.02713
C         -0.35120        4.76456        2.68066
H          0.39821        5.55705        2.62402
C         -0.62969        4.48886        4.15098
H         -1.44418        3.77127        4.28088
H         -0.92517        5.41172        4.65069
H          0.25964        4.10344        4.64916
C         -1.61532        5.22903        1.95157
H         -1.41325        5.46496        0.90542
H         -2.01634        6.12470        2.42804
Cl         3.09830        4.80722        2.76779
Cl         4.46059        2.25794        1.17906
N          1.42110        1.00227        4.91658
N          0.82001        0.00284        4.49825
P          2.90660        1.42110        4.08550
Ru         2.23934        2.63727        2.06608
C          1.93564        0.29944       -0.37613
H          2.99574        0.48030       -0.55829
H          1.82139       -0.66184        0.11963
H          1.42461        0.25473       -1.33994
H          2.10704        2.97307       -0.86676
H          4.16278       -2.13296        4.75361
H          2.49527       -1.59970        4.93771
C          3.35458       -0.84740        2.51315
H          3.86366       -1.80637        2.38227
H          2.28296       -1.03833        2.51086
H          3.61623       -0.20556        1.67602
C         -0.98733       -1.50303        4.52846
C         -2.20763       -1.95404        5.00819
C         -2.87487       -1.29442        6.02885
C         -2.28616       -0.15930        6.57496
H         -2.79653        0.35969        7.37926
C         -4.19717       -1.78496        6.54333
H         -2.64614       -2.84537        4.57434
C         -0.31494       -2.26014        3.41585
H         -2.38549        4.45438        1.98138
H          0.73433       -2.45482        3.62941
H         -0.35452       -1.70329        2.47725
H         -0.81901       -3.21200        3.25251
H         -0.38817        2.38029        6.09667
H          0.44776        1.38476        7.25620
H         -1.21929        1.89668        7.58562
H         -4.50804       -2.69836        6.03778
H         -4.97304       -1.03115        6.39406
H         -4.14405       -1.98715        7.61477
75
4-NMe2	Energy: -1592134.9282822
C          3.89150       -0.24596        3.75759
C          5.39714        0.04138        3.68189
H          5.62307        0.87216        3.01597
H          5.88925       -0.85100        3.28594
H          5.82557        0.23719        4.66343
C          3.64918       -1.32701        4.82280
H          3.86801       -0.99877        5.83463
C          3.68976        2.29787        5.51396
C          2.65969        3.33850        5.98488
H          3.13021        3.94656        6.76194
H          1.77967        2.86024        6.41239
H          2.35805        4.00508        5.18025
C          4.00296        1.39677        6.71361
H          3.13053        0.82441        7.03428
H          4.30360        2.03696        7.54715
H          4.82613        0.71101        6.52098
C          4.96922        3.02033        5.07149
H          5.78934        2.33006        4.88901
H          5.27661        3.69307        5.87651
H          4.80862        3.61717        4.17657
C         -0.39222       -0.37414        5.03354
C         -1.05781        0.50433        5.89068
H         -0.57480        1.42934        6.17739
C          1.38103        1.48558        0.39460
C          1.43148        2.87391        0.05698
C          0.83364        3.83064        0.86950
H          0.98018        4.87876        0.64875
C          0.14921        3.46731        2.07197
C          0.08153        2.10674        2.38785
H         -0.39971        1.79562        3.30131
C          0.69436        1.12559        1.56319
H          0.65761        0.09022        1.86983
C         -0.48030        4.54038        2.92436
H          0.25316        5.34846        2.97779
C         -0.78621        4.08590        4.34576
H         -1.59758        3.35330        4.36819
H         -1.09945        4.94081        4.94588
H          0.09131        3.64204        4.81659
C         -1.73956        5.06543        2.22942
H         -1.52301        5.43379        1.22527
H         -2.16944        5.88790        2.80302
Cl         2.97957        4.79990        2.90143
Cl         4.43961        2.38094        1.20938
N          1.44953        0.89671        4.85914
N          0.87451       -0.13095        4.46911
P          2.92855        1.36217        4.07243
Ru         2.20566        2.62768        2.10992
C          2.02223        0.47601       -0.50292
H          3.06929        0.73191       -0.66953
H          1.96720       -0.52391       -0.07803
H          1.51055        0.47154       -1.46741
H          2.02485        3.18809       -0.79063
H          4.31754       -2.16260        4.59714
H          2.62834       -1.70086        4.79469
C          3.44757       -0.82205        2.40916
H          3.99991       -1.74927        2.23253
H          2.38596       -1.06515        2.41263
H          3.66755       -0.13314        1.59735
C         -1.02364       -1.55555        4.66063
C         -2.28085       -1.87063        5.12639
C         -2.96847       -0.99175        5.98851
C         -2.31574        0.20942        6.35510
H         -2.80437        0.91497        7.01048
N         -4.21663       -1.28297        6.44715
H         -2.73562       -2.79881        4.81500
H         -0.50487       -2.23141        3.99141
H         -2.49340        4.27835        2.14714
C         -4.86212       -2.51745        6.05938
C         -4.91630       -0.35424        7.30774
H         -4.27986       -3.39060        6.36898
H         -5.01420       -2.57441        4.97679
H         -5.83506       -2.57883        6.53886
H         -5.05875        0.61684        6.82396
H         -4.38421       -0.19362        8.25022
H         -5.89753       -0.75761        7.54195
71
4-OMe	Energy: -1579936.3892034
C          3.90065       -0.24436        3.74535
C          5.40599        0.04840        3.68175
H          5.63371        0.88479        3.02360
H          5.90275       -0.83956        3.28200
H          5.82797        0.23778        4.66725
C          3.65456       -1.33397        4.80098
H          3.85955       -1.01170        5.81752
C          3.67811        2.28660        5.52061
C          2.64027        3.31899        5.99248
H          3.10422        3.92443        6.77533
H          1.76061        2.83481        6.41396
H          2.33956        3.98921        5.19064
C          3.98762        1.37707        6.71488
H          3.11547        0.79976        7.02748
H          4.28150        2.01205        7.55466
H          4.81404        0.69538        6.52191
C          4.95716        3.01843        5.09212
H          5.78027        2.33316        4.90470
H          5.25865        3.68168        5.90706
H          4.79836        3.62604        4.20413
C         -0.38916       -0.39033        5.02765
C         -1.05228        0.50965        5.86719
H         -0.57765        1.44851        6.11911
C          1.40390        1.49629        0.38023
C          1.45791        2.88625        0.05037
C          0.84936        3.83945        0.85929
H          0.99662        4.88859        0.64401
C          0.15107        3.47061        2.05172
C          0.08325        2.10885        2.36244
H         -0.41154        1.79558        3.26779
C          0.70627        1.13136        1.54066
H          0.66802        0.09459        1.84279
C         -0.49428        4.53922        2.89747
H          0.22823        5.35695        2.94999
C         -0.80009        4.08758        4.31968
H         -1.60302        3.34586        4.34282
H         -1.12626        4.94105        4.91472
H          0.08174        3.65782        4.79559
C         -1.75706        5.04447        2.19404
H         -1.54060        5.40862        1.18833
H         -2.19904        5.86545        2.76042
Cl         2.96674        4.80228        2.92319
Cl         4.45131        2.40410        1.22727
N          1.45010        0.88034        4.84182
N          0.88008       -0.14399        4.44684
P          2.93372        1.36015        4.06451
Ru         2.20936        2.63493        2.10916
C          2.05388        0.49154       -0.51623
H          3.10191        0.74923       -0.67365
H          1.99610       -0.51060       -0.09707
H          1.55004        0.49160       -1.48481
H          2.06100        3.20452       -0.78879
H          4.33176       -2.16267        4.57696
H          2.63732       -1.71633        4.75853
C          3.46682       -0.81117        2.38987
H          4.02098       -1.73676        2.21105
H          2.40538       -1.05513        2.38362
H          3.69225       -0.11653        1.58452
C         -0.99640       -1.58835        4.68932
C         -2.25026       -1.91515        5.18190
C         -2.90866       -1.01539        6.01583
C         -2.29895        0.20126        6.35088
H         -2.83526        0.88576        6.99483
O         -4.12856       -1.21867        6.54195
H         -2.70021       -2.85828        4.90907
H         -0.47093       -2.27073        4.03273
H         -2.50125        4.24810        2.11418
C         -4.80445       -2.42485        6.24598
H         -5.75951       -2.36751        6.76116
H         -4.24687       -3.29120        6.61149
H         -4.97865       -2.52871        5.17177
69
Bid-CF3	Energy: -1430669.4772690
C          3.47789       11.80381       13.96337
C          4.90918       11.30872       14.21582
H          5.02904       10.24229       14.04930
H          5.16093       11.51534       15.25737
H          5.63028       11.83416       13.59098
C          3.52921       13.33525       13.99990
H          4.14186       13.73940       13.19438
H          3.99119       13.62943       14.94473
H          2.54678       13.79823       13.96319
C          2.55690       11.28525       15.07510
H          1.51576       11.56661       14.93116
H          2.88549       11.71587       16.02308
H          2.60595       10.20278       15.17366
C          1.50884       12.18181       11.58983
C          2.05152       13.51721       11.06373
H          2.42405       14.17339       11.84421
H          1.22803       14.03287       10.56532
H          2.84079       13.36696       10.32726
C          0.42125       12.40271       12.65007
H          0.03982       11.45973       13.04757
H         -0.41608       12.91093       12.16865
H          0.74460       13.02615       13.48004
C          0.86775       11.43827       10.41383
H          1.56173       11.30817        9.58787
H          0.02241       12.03522       10.06541
H          0.49992       10.45298       10.69599
C          6.05031       10.05919       10.67603
C          7.02221       11.03855       10.84412
H          6.79729       11.93467       11.40455
C          7.56043        8.71594        9.40429
H          7.76797        7.82388        8.83116
C          6.30860        8.89911        9.96455
H          5.52069        8.17547        9.81357
C          3.68001        7.99011       13.95618
H          3.97209        8.51272       14.85530
C          4.67184        7.46198       13.10757
C          4.25121        6.76057       11.94430
H          4.98704        6.34734       11.26944
C          2.89148        6.64504       11.64393
H          2.60268        6.19307       10.70474
C          1.88034        7.22426       12.45541
C          2.30883        7.89110       13.61814
H          1.57986        8.38069       14.24774
C          6.12776        7.59250       13.42338
H          6.71358        7.74076       12.51700
H          6.47252        6.67108       13.89692
H          6.32178        8.41525       14.10871
C          0.43288        7.09442       12.04584
H          0.41516        7.21808       10.95960
C         -0.47505        8.15531       12.65459
H         -1.46442        8.09158       12.20288
H         -0.08926        9.16006       12.47580
H         -0.59971        8.01475       13.73070
C         -0.06041        5.68421       12.38234
H         -0.03530        5.51415       13.46108
H          0.55185        4.91901       11.90295
H         -1.08803        5.55525       12.04201
Cl         2.71186        8.93035        9.59727
N          4.33064       11.39668       11.35573
N          4.75967       10.23140       11.25498
P          2.86765       11.11936       12.31084
Ru         3.34922        8.80380       11.91052
C          8.27271       10.84114       10.29711
C          8.53947        9.68041        9.57985
C          9.91636        9.50246        8.98555
H          9.04322       11.58873       10.43042
F         10.07233        8.30703        8.41386
F         10.86553        9.62626        9.92356
F         10.16183       10.43077        8.05260
69
Bid-CH3	Energy: -1243821.1896016
C          3.47892       11.80023       13.96219
C          4.91158       11.30383       14.20559
H          5.02928       10.23733       14.03832
H          5.17184       11.51174       15.24494
H          5.62783       11.82615       13.57256
C          3.53370       13.33162       13.99956
H          4.14140       13.73452       13.18966
H          4.00287       13.62489       14.94124
H          2.55181       13.79649       13.96989
C          2.56336       11.28484       15.07954
H          1.52340       11.57470       14.94385
H          2.90198       11.70951       16.02680
H          2.60398       10.20169       15.17427
C          1.50334       12.18217       11.59899
C          2.04254       13.51933       11.07345
H          2.41371       14.17567       11.85452
H          1.21818       14.03381       10.57501
H          2.83282       13.37067       10.33772
C          0.41886       12.40050       12.66265
H          0.04095       11.45648       13.06121
H         -0.42147       12.90777       12.18531
H          0.74452       13.02363       13.49208
C          0.85895       11.44196       10.42280
H          1.55198       11.31140        9.59606
H          0.01405       12.04066       10.07598
H          0.49035       10.45662       10.70372
C          6.03409       10.05365       10.66980
C          7.00354       11.04374       10.80572
H          6.77492       11.95021       11.34876
C          7.56088        8.70262        9.42323
H          7.76925        7.79675        8.86812
C          6.30982        8.87980        9.98370
H          5.52978        8.14409        9.84914
C          3.67170        7.99557       13.95020
H          3.96494        8.52022       14.84766
C          4.66248        7.46643       13.10161
C          4.24050        6.76123       11.94086
H          4.97565        6.34784       11.26553
C          2.88061        6.64409       11.64296
H          2.59068        6.18988       10.70522
C          1.87011        7.22462       12.45456
C          2.29982        7.89574       13.61401
H          1.57175        8.38705       14.24326
C          6.11878        7.59847       13.41513
H          6.69928        7.77171       12.50970
H          6.47111        6.66916       13.86728
H          6.30968        8.40767       14.11717
C          0.42204        7.09208       12.04836
H          0.40195        7.21249       10.96180
C         -0.48525        8.15455       12.65537
H         -1.47551        8.08939       12.20568
H         -0.09942        9.15858       12.47279
H         -0.60773        8.01733       13.73221
C         -0.06978        5.68280       12.39059
H         -0.04062        5.51587       13.46979
H          0.54141        4.91656       11.91143
H         -1.09862        5.55203       12.05442
Cl         2.68572        8.92530        9.59334
N          4.31979       11.39683       11.35120
N          4.74955       10.22921       11.24034
P          2.86720       11.11892       12.30972
Ru         3.33650        8.80394       11.90371
C          8.25112       10.84168       10.25684
C          8.55172        9.67203        9.55496
C          9.91256        9.48076        8.95553
H          9.01287       11.60283       10.37305
H         10.00849        8.50597        8.48044
H         10.68695        9.56935        9.71945
H         10.10928       10.24795        8.20421
66
Bid-F	Energy: -1281427.8741094
C          3.48801       11.80165       13.96281
C          4.92003       11.30596       14.21101
H          5.03903       10.23953       14.04384
H          5.17647       11.51338       15.25133
H          5.63835       11.82974       13.58144
C          3.54113       13.33310       13.99949
H          4.15184       13.73651       13.19210
H          4.00592       13.62718       14.94303
H          2.55885       13.79678       13.96535
C          2.56877       11.28620       15.07719
H          1.52927       11.57595       14.93803
H          2.90424       11.71151       16.02523
H          2.60924       10.20316       15.17276
C          1.51999       12.18033       11.59115
C          2.05955       13.51818       11.06788
H          2.42916       14.17411       11.84998
H          1.23560       14.03261       10.56883
H          2.85073       13.37075       10.33287
C          0.43121       12.39692       12.65084
H          0.05424       11.45249       13.04931
H         -0.40868       12.90126       12.16969
H          0.75233       13.02217       13.48041
C          0.88165       11.43880       10.41250
H          1.57823       11.30907        9.58861
H          0.03766       12.03651       10.06198
H          0.51272       10.45325       10.69218
C          6.05282       10.05718       10.67088
C          7.01880       11.05008       10.80665
H          6.78808       11.95553       11.34991
C          7.56778        8.69443        9.41488
H          7.80395        7.80207        8.85237
C          6.32329        8.88115        9.98179
H          5.54134        8.14733        9.84985
C          3.67845        7.99664       13.95498
H          3.96690        8.52189       14.85366
C          4.67383        7.46606       13.11279
C          4.25814        6.75982       11.95043
H          4.99677        6.34312       11.28087
C          2.90008        6.64286       11.64475
H          2.61534        6.18717       10.70613
C          1.88517        7.22455       12.45006
C          2.30844        7.89630       13.61153
H          1.57683        8.38795       14.23644
C          6.12835        7.59695       13.43502
H          6.71642        7.75944       12.53247
H          6.47481        6.67062       13.89765
H          6.31723        8.41149       14.13140
C          0.43960        7.09157       12.03508
H          0.42619        7.21242       10.94846
C         -0.47215        8.15292       12.63719
H         -1.46017        8.08575       12.18297
H         -0.08746        9.15759       12.45575
H         -0.59946        8.01616       13.71350
C         -0.05327        5.68160       12.37320
H         -0.03468        5.51504       13.45265
H          0.56351        4.91595       11.90034
H         -1.07848        5.54946       12.02675
Cl         2.71586        8.92330        9.59183
N          4.33823       11.39733       11.35437
N          4.76833       10.23056       11.24469
P          2.88127       11.11894       12.30905
Ru         3.35446        8.80356       11.90570
C          8.27005       10.86098       10.25814
C          8.52151        9.68534        9.57068
F          9.72661        9.50123        9.04145
H          9.04849       11.60432       10.35746
66
Bid-H	Energy: -1218896.0758176
C          3.48620       11.80276       13.95876
C          4.91776       11.30655       14.20830
H          5.03658       10.24016       14.04102
H          5.17279       11.51359       15.24906
H          5.63714       11.83008       13.57987
C          3.54001       13.33415       13.99542
H          4.15151       13.73706       13.18840
H          4.00449       13.62794       14.93923
H          2.55808       13.79851       13.96075
C          2.56639       11.28721       15.07273
H          1.52662       11.57558       14.93269
H          2.90070       11.71342       16.02079
H          2.60822       10.20423       15.16870
C          1.51724       12.18230       11.58843
C          2.05930       13.51860       11.06375
H          2.43081       14.17432       11.84515
H          1.23617       14.03437       10.56470
H          2.84984       13.36890       10.32852
C          0.42966       12.40178       12.64877
H          0.05017       11.45816       13.04678
H         -0.40898       12.90876       12.16818
H          0.75281       13.02563       13.47859
C          0.87590       11.44141       10.41101
H          1.57128       11.30903        9.58654
H          0.03299       12.04098       10.06100
H          0.50489       10.45701       10.69204
C          6.05447       10.05208       10.67434
C          7.02376       11.03663       10.83129
H          6.79298       11.93636       11.38426
C          7.57153        8.70119        9.41819
H          7.78283        7.80338        8.85314
C          6.31881        8.88160        9.97569
H          5.53130        8.15558        9.83278
C          3.68103        7.99546       13.95410
H          3.97070        8.52056       14.85250
C          4.67536        7.46731       13.10892
C          4.25805        6.76200       11.94658
H          4.99600        6.34997       11.27349
C          2.89930        6.64321       11.64421
H          2.61306        6.18871       10.70548
C          1.88534        7.22246       12.45253
C          2.31032        7.89361       13.61372
H          1.57952        8.38370       14.24080
C          6.13055        7.60122       13.42674
H          6.71425        7.77145       12.52275
H          6.48179        6.67338       13.88276
H          6.31898        8.41241       14.12716
C          0.43901        7.08906       12.04032
H          0.42359        7.20999       10.95375
C         -0.47158        8.15061       12.64394
H         -1.46013        8.08430       12.19070
H         -0.08630        9.15511       12.46268
H         -0.59784        8.01338       13.72032
C         -0.05332        5.67917       12.37929
H         -0.03173        5.51220       13.45864
H          0.56212        4.91366       11.90445
H         -1.07952        5.54724       12.03567
Cl         2.70489        8.92435        9.59507
N          4.33549       11.39472       11.34978
N          4.76497       10.22808       11.24587
P          2.87746       11.11900       12.30587
Ru         3.35175        8.80359       11.90637
C          8.27699       10.83620       10.28417
C          8.55066        9.67207        9.57809
H          9.53189        9.52239        9.14722
H          9.04368       11.58887       10.40924
75
Bid-Mes	Energy: -1293153.0569549
C          3.55123       11.69674       13.88932
C          4.95876       11.12198       14.10729
H          5.03312       10.06724       13.87019
H          5.22042       11.25245       15.15892
H          5.70965       11.64314       13.52030
C          3.68108       13.22305       13.94002
H          4.24619       13.61716       13.09606
H          4.22598       13.48057       14.85101
H          2.72115       13.73077       13.98736
C          2.64692       11.22800       15.03991
H          1.61748       11.56256       14.94047
H          3.03752       11.64440       15.97062
H          2.64279       10.14614       15.14574
C          1.45775       12.16164       11.66260
C          2.02446       13.48721       11.13136
H          2.45191       14.11798       11.90434
H          1.19779       14.03830       10.67788
H          2.77644       13.32241       10.36023
C          0.44429       12.41419       12.78593
H          0.04860       11.48361       13.19821
H         -0.39773       12.96196       12.35944
H          0.84197       13.01678       13.59898
C          0.70714       11.48955       10.50937
H          1.34346       11.33561        9.64220
H         -0.11245       12.15148       10.22099
H          0.28690       10.52580       10.78940
C          5.99593       10.10577       10.47054
C          6.90689       11.18724       10.64084
C          6.55331       12.59045       11.04828
C          7.78181        8.77051        9.56594
H          8.10476        7.85671        9.08038
C          6.42973        8.92343        9.83728
C          5.52851        7.86974        9.26205
C          3.65473        7.95368       13.94430
H          3.99697        8.49465       14.81332
C          4.59326        7.38909       13.06509
C          4.10212        6.64378       11.95557
H          4.80046        6.19777       11.26472
C          2.73491        6.54177       11.71590
H          2.39604        6.05966       10.80888
C          1.77440        7.18639       12.54568
C          2.26855        7.87783       13.66703
H          1.57763        8.40310       14.30979
C          6.06716        7.51024       13.29127
H          6.58939        7.70482       12.35440
H          6.44603        6.57071       13.69868
H          6.30499        8.30338       13.99718
C          0.30733        7.08899       12.20626
H          0.24498        7.16581       11.11786
C         -0.53263        8.21154       12.80235
H         -1.53959        8.17339       12.38800
H         -0.10971        9.18936       12.56678
H         -0.62412        8.12006       13.88712
C         -0.21615        5.71453       12.63188
H         -0.13451        5.58671       13.71371
H          0.33864        4.90695       12.15156
H         -1.26601        5.61127       12.35650
Cl         2.23977        8.84973        9.71307
N          4.18414       11.30821       11.18049
N          4.68507       10.17025       11.03062
P          2.83514       11.03597       12.26539
Ru         3.22611        8.70617       11.89166
C          8.24192       10.95751       10.35422
C          8.71400        9.75018        9.85549
C         10.17755        9.54102        9.61336
H          8.94619       11.76569       10.51162
H          5.92467        6.87317        9.45923
H          5.52415        7.99882        8.17701
H          4.49726        7.93368        9.57794
H         10.35837        8.68125        8.96994
H         10.69313        9.36735       10.56087
H         10.62888       10.42142        9.15491
H          7.46734       13.16568       11.18601
H          5.96976       12.64942       11.96220
H          5.94937       13.06973       10.27817
74
Bid-NMe2	Energy: -1303225.6058629
C          3.48748       11.77986       14.00137
C          4.91954       11.28081       14.24518
H          5.03732       10.21623       14.06660
H          5.17939       11.47992       15.28655
H          5.63543       11.80613       13.61394
C          3.54438       13.31067       14.05799
H          4.15667       13.72147       13.25545
H          4.00910       13.59313       15.00539
H          2.56282       13.77675       14.02829
C          2.56432       11.25676       15.10802
H          1.52963       11.56646       14.97614
H          2.90758       11.65678       16.06455
H          2.58530       10.17151       15.18166
C          1.53855       12.18808       11.62829
C          2.07235       13.53879       11.13187
H          2.43176       14.18310       11.92847
H          1.24986       14.05739       10.63423
H          2.87192       13.40704       10.40295
C          0.44111       12.38076       12.68292
H          0.07445       11.42783       13.07109
H         -0.40330       12.88023       12.20425
H          0.75210       13.00065       13.52071
C          0.91392       11.46732       10.42980
H          1.62149       11.35075        9.61316
H          0.07447       12.07093       10.07780
H          0.54210       10.47682       10.68699
C          6.04885       10.07795       10.68745
C          6.99976       11.10462       10.72452
H          6.75677       12.03542       11.21855
C          7.59788        8.69088        9.48077
H          7.79895        7.75814        8.97714
C          6.37092        8.87257       10.06148
H          5.61572        8.10414        9.98178
C          3.65543        7.99765       13.94261
H          3.93157        8.51933       14.84686
C          4.66231        7.47066       13.11341
C          4.26256        6.76416       11.94491
H          5.00997        6.34457       11.28719
C          2.90988        6.64919       11.61936
H          2.63849        6.19510       10.67601
C          1.88325        7.23009       12.41092
C          2.28986        7.90005       13.57884
H          1.54996        8.39066       14.19485
C          6.11238        7.59912       13.45730
H          6.70818        7.80277       12.56807
H          6.46165        6.65866       13.88836
H          6.28633        8.38853       14.18568
C          0.44445        7.09958       11.97260
H          0.44904        7.22662       10.88662
C         -0.47501        8.15932       12.56537
H         -1.45735        8.09475       12.09842
H         -0.08574        9.16357       12.39218
H         -0.61580        8.01940       13.63963
C         -0.05718        5.68884       12.29334
H         -0.07179        5.52019       13.37255
H          0.57486        4.92459       11.83855
H         -1.07110        5.55597       11.91504
Cl         2.72528        8.94228        9.57671
N          4.34662       11.41834       11.38868
N          4.78555       10.24551       11.24558
P          2.90608       11.12265       12.32938
Ru         3.35820        8.81146       11.89395
C          8.23662       10.92631       10.16862
C          8.57794        9.71339        9.51585
N          9.79081        9.54091        8.95093
H          8.95613       11.72742       10.23827
C         10.12531        8.28810        8.30050
C         10.77944       10.60226        8.99152
H         10.41236       11.50740        8.50190
H         11.67302       10.27556        8.46865
H         11.05905       10.84870       10.01932
H         10.09643        7.45262        9.00508
H         11.13054        8.35497        7.89597
H          9.44298        8.07248        7.47455
70
Bid-OMe	Energy: -1290998.2107925
C          3.51974       11.78567       13.94530
C          4.95611       11.28726       14.16325
H          5.07028       10.22127       13.99044
H          5.23501       11.49231       15.19840
H          5.66155       11.81008       13.51842
C          3.57740       13.31687       13.98842
H          4.16814       13.72284       13.16762
H          4.06657       13.60555       14.92134
H          2.59556       13.78287       13.98229
C          2.62104       11.26821       15.07503
H          1.58052       11.56397       14.95775
H          2.97707       11.68577       16.01909
H          2.65722       10.18439       15.16346
C          1.51142       12.18059       11.61478
C          2.03995       13.52273       11.09064
H          2.41251       14.17792       11.87212
H          1.20964       14.03478       10.59951
H          2.82645       13.38113       10.34947
C          0.44078       12.39090       12.69388
H          0.06919       11.44424       13.09213
H         -0.40635       12.90058       12.23143
H          0.77738       13.00911       13.52281
C          0.85389       11.44705       10.44163
H          1.53580       11.32874        9.60375
H          0.00051       12.04340       10.11170
H          0.49568       10.45668       10.71804
C          6.01488       10.06247       10.59367
C          6.97837       11.07223       10.67478
H          6.75358       11.98639       11.20636
C          7.52053        8.69757        9.31579
H          7.70986        7.78447        8.77184
C          6.29297        8.88140        9.91982
H          5.52046        8.13232        9.82148
C          3.70164        7.98854       13.90769
H          4.00796        8.51023       14.80240
C          4.67972        7.45938       13.04492
C          4.24093        6.75563       11.88932
H          4.96627        6.33855       11.20563
C          2.87733        6.64237       11.60853
H          2.57387        6.18975       10.67435
C          1.87908        7.22555       12.43334
C          2.32545        7.89381       13.58810
H          1.60688        8.38685       14.22673
C          6.14004        7.58605       13.34161
H          6.71050        7.76217       12.43046
H          6.49540        6.65416       13.78606
H          6.34150        8.39201       14.04438
C          0.42526        7.09641       12.04745
H          0.38974        7.21554       10.96117
C         -0.47046        8.16203       12.66599
H         -1.46629        8.10100       12.22818
H         -0.08276        9.16444       12.47895
H         -0.58052        8.02468       13.74417
C         -0.06480        5.68891       12.39935
H         -0.01349        5.52171       13.47773
H          0.53346        4.92055       11.90736
H         -1.10105        5.56191       12.08518
Cl         2.66284        8.92697        9.56506
N          4.31939       11.40007       11.32003
N          4.74907       10.23145       11.18528
P          2.88771       11.11479       12.29742
Ru         3.34196        8.80110       11.86749
C          8.20646       10.88618       10.09613
C          8.49002        9.69925        9.40516
O          9.70829        9.61737        8.86910
H          8.97495       11.64416       10.16014
C         10.06472        8.45777        8.13324
H         11.08108        8.62501        7.78924
H          9.40619        8.32372        7.27231
H         10.03647        7.56762        8.76598
69
Int-CF3	Energy: -1430673.9492717
C          3.88918       -0.20382        3.66308
C          5.22665        0.23117        3.04790
H          5.08949        0.82306        2.14349
H          5.77390       -0.67461        2.77738
H          5.84905        0.80053        3.73232
C          4.14251       -1.04852        4.91519
H          4.78108       -0.53091        5.62954
C          3.42203        2.31166        5.49292
C          2.69528        3.66248        5.43312
H          2.96753        4.23976        6.31944
H          1.61304        3.54048        5.43881
H          2.98543        4.24288        4.55650
C          3.07059        1.62466        6.82018
H          1.99441        1.53561        6.96292
H          3.46344        2.24102        7.63164
H          3.51394        0.63577        6.91550
C          4.93211        2.55556        5.43248
H          5.49870        1.64778        5.63490
H          5.18713        3.27781        6.21079
H          5.24756        2.97043        4.47623
C         -0.38433       -0.53817        5.24653
C         -1.04363        0.40966        6.02655
H         -0.57428        1.36055        6.23339
C          1.53336        1.74374        0.18962
C          1.59032        3.15759        0.03042
C          0.97199        3.99556        0.95282
H          1.14810        5.06185        0.90236
C          0.21948        3.46651        2.04740
C          0.05377        2.06742        2.12319
H         -0.48864        1.63775        2.95140
C          0.71943        1.21614        1.22645
H          0.67506        0.14602        1.37684
C         -0.40235        4.42328        3.03928
H          0.39167        5.10708        3.35434
C         -0.97628        3.73964        4.27322
H         -1.87195        3.16456        4.02643
H         -1.26258        4.49093        5.00830
H         -0.25710        3.06443        4.73580
C         -1.48454        5.24421        2.32713
H         -1.08751        5.80182        1.47869
H         -1.91862        5.95970        3.02535
Cl         4.28174        3.55634        1.96119
N          1.29959        0.84092        4.70847
N          0.90031       -0.32529        4.66658
P          2.82843        1.29605        4.02642
Ru         2.20921        2.56987        2.06230
C          2.29101        0.85738       -0.74584
H          3.27371        1.27266       -0.96433
H          2.40818       -0.14721       -0.34651
H          1.73823        0.78507       -1.68518
H          2.24087        3.57709       -0.72457
H          4.66385       -1.96013        4.61477
H          3.21832       -1.34224        5.41161
C          3.15368       -1.04264        2.60654
H          3.77575       -1.90714        2.36479
H          2.18899       -1.40242        2.95689
H          3.01820       -0.47300        1.68782
C         -0.95712       -1.77634        5.00150
C         -2.21251       -2.06851        5.51114
C         -2.87422       -1.12125        6.27346
C         -2.28802        0.11438        6.53805
H         -2.80897        0.84061        7.14790
C         -4.23008       -1.41421        6.86706
H         -2.66690       -3.02954        5.31708
H         -0.41453       -2.50094        4.40869
H         -2.28349        4.59371        1.96614
F         -4.77249       -2.52859        6.37114
F         -5.09015       -0.41256        6.63554
F         -4.15361       -1.56401        8.19712
69
Int-CH3	Energy: -1243812.8223966
C          3.78013       -0.12386        3.55715
C          5.05276        0.36004        2.84842
H          4.82215        0.93222        1.94999
H          5.62059       -0.52355        2.54772
H          5.69560        0.96768        3.47883
C          4.14407       -0.98814        4.76782
H          4.81854       -0.47241        5.44941
C          3.39803        2.32256        5.48998
C          2.66431        3.67094        5.50659
H          2.96875        4.21951        6.40072
H          1.58361        3.54403        5.55042
H          2.91827        4.28269        4.64013
C          3.12105        1.59828        6.81512
H          2.05360        1.48854        7.00242
H          3.54378        2.19957        7.62305
H          3.58238        0.61396        6.86260
C          4.90056        2.58075        5.35317
H          5.48502        1.67109        5.48304
H          5.19642        3.27256        6.14476
H          5.15479        3.03852        4.39813
C         -0.40407       -0.61166        5.27433
C         -1.12458        0.27974        6.06830
H         -0.71774        1.25841        6.28247
C          1.16213        1.87324        0.34065
C          1.20719        3.28882        0.19056
C          0.65428        4.11774        1.15984
H          0.82303        5.18490        1.10477
C         -0.01762        3.57701        2.30032
C         -0.17615        2.17714        2.37662
H         -0.65695        1.73797        3.23717
C          0.42565        1.33472        1.42782
H          0.39423        0.26335        1.57359
C         -0.56817        4.52205        3.34501
H          0.25105        5.19086        3.62532
C         -1.07732        3.82156        4.59837
H         -1.98942        3.25694        4.39105
H         -1.31719        4.56316        5.35954
H         -0.34019        3.13406        5.01277
C         -1.68005        5.37040        2.71589
H         -1.32933        5.93795        1.85373
H         -2.05939        6.07959        3.45156
Cl         4.02043        3.69259        1.96367
N          1.23861        0.84496        4.78571
N          0.84814       -0.32330        4.68052
P          2.71915        1.34403        4.03675
Ru         1.96622        2.68189        2.17210
C          1.84479        0.99677       -0.66001
H          2.81929        1.40020       -0.93158
H          1.96814       -0.01910       -0.29239
H          1.23263        0.95666       -1.56392
H          1.80149        3.71561       -0.60577
H          4.66245       -1.88021        4.40927
H          3.26315       -1.31570        5.31936
C          2.99432       -0.96796        2.54148
H          3.63758       -1.78785        2.21455
H          2.08575       -1.38723        2.96494
H          2.74436       -0.38071        1.65879
C         -0.90440       -1.88298        5.02451
C         -2.12942       -2.25872        5.54570
C         -2.86903       -1.37874        6.33024
C         -2.34161       -0.10912        6.58603
H         -2.89916        0.57736        7.21189
C         -4.21002       -1.77093        6.87591
H         -2.51499       -3.25119        5.34759
H         -0.32035       -2.56496        4.41947
H         -2.50974        4.73757        2.39456
H         -4.29501       -2.85113        6.98808
H         -5.00254       -1.44500        6.19763
H         -4.39430       -1.30499        7.84370
66
Int-F	Energy: -1281408.5195085
C          3.85263       -0.25548        3.88902
C          5.35054        0.06223        3.82358
H          5.57733        0.83668        3.09182
H          5.87162       -0.84800        3.51899
H          5.75021        0.35598        4.79285
C          3.59343       -1.25340        5.02686
H          3.75335       -0.82534        6.01412
C          3.56877        2.49162        5.38488
C          2.51539        3.58680        5.61003
H          2.91338        4.30072        6.33406
H          1.58737        3.18499        6.01117
H          2.30127        4.13900        4.69131
C          3.82194        1.76603        6.71015
H          2.93251        1.24546        7.06706
H          4.10049        2.50754        7.46200
H          4.64248        1.05346        6.63743
C          4.85382        3.17571        4.90782
H          5.67665        2.48229        4.75943
H          5.15727        3.88842        5.67758
H          4.70479        3.72368        3.97930
C         -0.43147       -0.44269        5.05511
C         -0.95265        0.17057        6.19514
H         -0.41527        0.98641        6.65904
C          1.32226        1.62422        0.24035
C          1.45213        3.02334        0.04568
C          0.95565        3.91450        0.99884
H          1.19312        4.96680        0.91125
C          0.21627        3.46409        2.13542
C          0.00546        2.08360        2.27101
H         -0.51496        1.70330        3.13486
C          0.58839        1.17263        1.37060
H          0.51123        0.11275        1.56969
C         -0.33215        4.47461        3.11697
H          0.49656        5.13442        3.39090
C         -0.90018        3.84811        4.38429
H         -1.82218        3.30154        4.17297
H         -1.14199        4.63037        5.10296
H         -0.19625        3.16399        4.85752
C         -1.39713        5.32548        2.41423
H         -0.99995        5.84049        1.53924
H         -1.77708        6.07931        3.10370
Cl         4.39744        2.75876        1.47588
N          1.40808        0.85890        4.95618
N          0.77353       -0.06097        4.42390
P          2.85587        1.33169        4.10063
Ru         2.18641        2.44114        2.04372
C          1.94987        0.65317       -0.70506
H          2.86415        1.05727       -1.13479
H          2.17392       -0.28987       -0.20990
H          1.24664        0.45175       -1.51641
H          2.07229        3.39127       -0.75967
H          4.29562       -2.08112        4.90711
H          2.58748       -1.66671        4.98733
C          3.43575       -0.90625        2.56291
H          3.94406       -1.86947        2.47910
H          2.36224       -1.08974        2.52313
H          3.73420       -0.29780        1.70912
C         -1.10735       -1.49348        4.44478
C         -2.30606       -1.94689        4.96287
C         -2.80328       -1.32378        6.09162
C         -2.14883       -0.27152        6.71753
H         -2.58402        0.17840        7.59920
F         -3.95741       -1.74635        6.60233
H         -2.84983       -2.76519        4.51218
H         -0.67614       -1.95210        3.56430
H         -2.23604        4.70419        2.09422
66
Int-H	Energy: -1219125.1077439
C          3.88317       -0.20540        3.65434
C          5.19794        0.23062        2.99299
H          5.02666        0.77824        2.06649
H          5.76004       -0.67384        2.74943
H          5.82172        0.84448        3.63658
C          4.17559       -1.03237        4.90981
H          4.82948       -0.50338        5.60141
C          3.44819        2.31051        5.48784
C          2.72226        3.66235        5.43820
H          3.01016        4.24105        6.31874
H          1.64032        3.54104        5.46324
H          2.99764        4.24188        4.55621
C          3.11370        1.62647        6.82108
H          2.03928        1.53155        6.97316
H          3.51088        2.24814        7.62646
H          3.56354        0.64049        6.91558
C          4.95729        2.55381        5.40552
H          5.52741        1.64374        5.58670
H          5.22620        3.26661        6.18797
H          5.25604        2.98015        4.44893
C         -0.36822       -0.54935        5.27402
C         -1.04548        0.39279        6.04617
H         -0.59126        1.35378        6.24233
C          1.49511        1.74544        0.21898
C          1.55320        3.15855        0.05212
C          0.94825        4.00216        0.97778
H          1.12627        5.06776        0.92008
C          0.20961        3.47944        2.08489
C          0.03932        2.08123        2.16830
H         -0.49340        1.65579        3.00497
C          0.69081        1.22443        1.26655
H          0.64458        0.15527        1.42245
C         -0.39543        4.44103        3.08264
H          0.40554        5.12170        3.38678
C         -0.95690        3.76134        4.32461
H         -1.85925        3.19179        4.08967
H         -1.22851        4.51459        5.06332
H         -0.23654        3.08083        4.77758
C         -1.48242        5.26631        2.38313
H         -1.09359        5.82075        1.52880
H         -1.90408        5.98501        3.08573
Cl         4.26798        3.55959        1.95435
N          1.30745        0.84506        4.73332
N          0.90727       -0.32230        4.68969
P          2.82697        1.29512        4.03257
Ru         2.19432        2.57590        2.08002
C          2.23989        0.85237       -0.72060
H          3.22120        1.26384       -0.95222
H          2.35936       -0.15030       -0.31709
H          1.67668        0.77624       -1.65343
H          2.19595        3.57302       -0.71232
H          4.69222       -1.94606        4.60746
H          3.26447       -1.32257        5.43235
C          3.12608       -1.06925        2.63392
H          3.76471       -1.91352        2.36497
H          2.19094       -1.45645        3.03057
H          2.92821       -0.50911        1.72094
C         -0.91874       -1.80319        5.04030
C         -2.16593       -2.11285        5.55815
C         -2.84733       -1.17489        6.31855
C         -2.28428        0.07361        6.56548
H         -2.81605        0.79377        7.17346
H         -3.81775       -1.41684        6.73215
H         -2.60230       -3.08573        5.37558
H         -0.35986       -2.51930        4.45140
H         -2.28915        4.61928        2.03325
75
Int-Mes	Energy: -1293146.3827642
C          3.83572       -0.21916        3.89816
C          5.33032        0.10766        3.80950
H          5.54058        0.88665        3.07742
H          5.85274       -0.79799        3.49323
H          5.74323        0.40037        4.77370
C          3.60349       -1.21873        5.04041
H          3.78440       -0.79094        6.02403
C          3.54942        2.51798        5.39516
C          2.49627        3.60928        5.63014
H          2.88825        4.31615        6.36433
H          1.56790        3.19741        6.02045
H          2.28746        4.17062        4.71591
C          3.81684        1.79269        6.71751
H          2.93440        1.26296        7.07821
H          4.09323        2.53446        7.46993
H          4.64277        1.08717        6.63814
C          4.82774        3.20698        4.90732
H          5.65449        2.51817        4.75983
H          5.13057        3.92731        5.67037
H          4.67080        3.74759        3.97553
C         -0.41777       -0.51084        5.09440
C         -1.10158        0.13589        6.15011
C         -0.63702        1.39955        6.81232
C          1.09786        1.44894        0.49845
C          1.34880        2.77040        0.03259
C          0.99556        3.86679        0.80993
H          1.31843        4.85445        0.50853
C          0.31598        3.71029        2.05886
C         -0.02656        2.40723        2.46788
H         -0.50748        2.24724        3.42093
C          0.38473        1.29217        1.71508
H          0.22569        0.30003        2.11341
C         -0.04497        4.94937        2.85060
H          0.88507        5.50490        3.00717
C         -0.67620        4.65808        4.20491
H         -1.64962        4.17631        4.08929
H         -0.83374        5.59321        4.74119
H         -0.04583        4.02370        4.82439
C         -0.98270        5.82426        2.00883
H         -0.53617        6.11690        1.05901
H         -1.22280        6.73463        2.55770
Cl         4.34411        2.79566        1.44956
N          1.37580        0.89939        4.96821
N          0.77985       -0.08531        4.49862
P          2.82707        1.35662        4.11686
Ru         2.15029        2.47136        2.07373
C          1.54910        0.26794       -0.29767
H          2.51828        0.45138       -0.75864
H          1.61117       -0.62765        0.31601
H          0.82227        0.08768       -1.09311
H          1.94325        2.91370       -0.85911
H          4.30424       -2.04538        4.90487
H          2.59696       -1.63155        5.02581
C          3.40162       -0.87134        2.57941
H          3.90141       -1.83861        2.48950
H          2.32619       -1.04540        2.55349
H          3.69284       -0.26587        1.72105
C         -0.93106       -1.69289        4.52347
C         -2.11700       -2.21373        5.01200
C         -2.81114       -1.59677        6.04358
C         -2.28665       -0.42957        6.58963
H         -2.82519        0.05853        7.39416
C         -4.08646       -2.17774        6.57673
H         -2.51092       -3.12435        4.57652
C         -0.22558       -2.40404        3.40131
H         -1.91631        5.29744        1.80181
H          0.82597       -2.57771        3.62384
H         -0.26980       -1.82948        2.47336
H         -0.70103       -3.36510        3.21152
H         -0.52710        2.20860        6.08972
H          0.33840        1.27276        7.28129
H         -1.35733        1.70587        7.56954
H         -4.49910       -2.92328        5.89827
H         -4.83434       -1.40041        6.73738
H         -3.90811       -2.66164        7.53983
74
Int-NMe2	Energy: -1303203.1696321
C          3.80141       -0.25510        3.94755
C          5.30705        0.01903        3.87631
H          5.55618        0.76106        3.11859
H          5.80622       -0.91468        3.60738
H          5.71165        0.33823        4.83555
C          3.51138       -1.21133        5.11319
H          3.69368       -0.76231        6.08709
C          3.58120        2.53577        5.36149
C          2.55026        3.65394        5.57547
H          2.97425        4.38375        6.26858
H          1.62519        3.27704        6.00592
H          2.32361        4.17982        4.64487
C          3.83485        1.83695        6.70100
H          2.94092        1.33587        7.07362
H          4.12883        2.59100        7.43460
H          4.64547        1.11212        6.63786
C          4.87366        3.18490        4.85799
H          5.67608        2.47044        4.69711
H          5.20955        3.89447        5.61745
H          4.72094        3.73110        3.92909
C         -0.49131       -0.30034        5.04928
C         -1.03397        0.32214        6.18182
H         -0.48522        1.12132        6.66266
C          1.34817        1.60711        0.20611
C          1.49142        3.00326        0.01015
C          1.00747        3.89856        0.96758
H          1.25802        4.94807        0.88195
C          0.25909        3.45669        2.10161
C          0.03141        2.07899        2.23460
H         -0.49238        1.70108        3.09727
C          0.60945        1.16281        1.33660
H          0.52128        0.10415        1.53651
C         -0.28017        4.47156        3.08401
H          0.55500        5.12281        3.35877
C         -0.85242        3.84817        4.35136
H         -1.77958        3.31014        4.14024
H         -1.08589        4.63187        5.07152
H         -0.15502        3.15535        4.82191
C         -1.33626        5.33481        2.38358
H         -0.93423        5.84615        1.50848
H         -1.70758        6.09223        3.07399
Cl         4.43878        2.67647        1.44776
N          1.38372        0.95014        4.97692
N          0.71484        0.03733        4.44924
P          2.83248        1.35633        4.11430
Ru         2.21779        2.41424        2.01306
C          1.96942        0.62672       -0.73433
H          2.87603        1.02991       -1.18067
H          2.20684       -0.30683       -0.22696
H          1.25765        0.40712       -1.53337
H          2.11509        3.36524       -0.79509
H          4.17882       -2.07030        5.01324
H          2.48857       -1.58241        5.09137
C          3.37130       -0.93668        2.64087
H          3.85572       -1.91452        2.58801
H          2.29347       -1.09318        2.60417
H          3.68755       -0.36338        1.76912
C         -1.20697       -1.33214        4.43874
C         -2.42328       -1.74152        4.92379
C         -2.98695       -1.11946        6.06210
C         -2.24811       -0.07233        6.67558
H         -2.64218        0.42568        7.54857
N         -4.18704       -1.50503        6.55148
H         -2.93982       -2.54850        4.42742
H         -0.77638       -1.81442        3.56965
H         -2.18232        4.72311        2.06358
C         -4.92446       -2.57787        5.91427
C         -4.73708       -0.87589        7.73659
H         -4.37526       -3.52271        5.95381
H         -5.14132       -2.34641        4.86824
H         -5.87049       -2.71598        6.42892
H         -4.90536        0.19305        7.58143
H         -4.07950       -1.00342        8.60051
H         -5.69246       -1.33564        7.97081
70
Int-OMe	Energy: -1290999.5888221
C          3.89430       -0.19720        3.67414
C          5.23878        0.22895        3.06928
H          5.11166        0.84232        2.17789
H          5.77178       -0.67947        2.77927
H          5.87025        0.77260        3.76572
C          4.13182       -1.05109        4.92304
H          4.77267       -0.54365        5.64288
C          3.45730        2.32740        5.49400
C          2.73941        3.68297        5.43315
H          3.03351        4.26958        6.30640
H          1.65719        3.56786        5.46311
H          3.01463        4.25077        4.54344
C          3.11696        1.65498        6.83137
H          2.04177        1.56474        6.97967
H          3.51550        2.28004        7.63362
H          3.56255        0.66746        6.93239
C          4.96734        2.56507        5.41548
H          5.53267        1.65864        5.62715
H          5.23304        3.29814        6.18012
H          5.27526        2.96378        4.44977
C         -0.38950       -0.54036        5.17629
C         -1.10494        0.39432        5.93506
H         -0.66779        1.36030        6.14541
C          1.44961        1.70929        0.24697
C          1.52798        3.11800        0.05378
C          0.95436        3.98836        0.97469
H          1.14724        5.04972        0.89289
C          0.22906        3.49723        2.10462
C          0.04073        2.10333        2.21787
H         -0.48194        1.70190        3.07243
C          0.66143        1.21983        1.32096
H          0.60480        0.15496        1.50105
C         -0.34753        4.48297        3.09613
H          0.46989        5.14935        3.38777
C         -0.91528        3.82806        4.34870
H         -1.83078        3.27523        4.12481
H         -1.16608        4.59415        5.08155
H         -0.20617        3.13775        4.80469
C         -1.42210        5.32483        2.39722
H         -1.02838        5.86302        1.53491
H         -1.82277        6.05881        3.09633
Cl         4.27236        3.54353        1.93271
N          1.31839        0.84861        4.74335
N          0.88254       -0.30493        4.62090
P          2.83281        1.30255        4.04765
Ru         2.19785        2.56338        2.08258
C          2.15314        0.78738       -0.69688
H          3.14724        1.16122       -0.93826
H          2.23747       -0.21870       -0.29283
H          1.57933        0.73228       -1.62472
H          2.16156        3.50777       -0.73110
H          4.64409       -1.96776        4.62184
H          3.20158       -1.33509        5.41421
C          3.16186       -1.02550        2.60715
H          3.78358       -1.88890        2.35975
H          2.19494       -1.38415        2.95167
H          3.03093       -0.44638        1.69338
C         -0.93666       -1.79292        4.93446
C         -2.19158       -2.12499        5.41376
C         -2.90603       -1.18719        6.15820
C         -2.34639        0.07417        6.41775
H         -2.91579        0.77565        7.01275
O         -4.12294       -1.39496        6.67119
H         -2.59869       -3.10431        5.21120
H         -0.36400       -2.50860        4.35809
H         -2.24564        4.69245        2.05954
C         -4.75565       -2.64548        6.45779
H         -5.71787       -2.58068        6.95738
H         -4.17354       -3.46066        6.89375
H         -4.91120       -2.82967        5.39203
